# Supplementary material for: Not all brawn, but some brain. Strength gains after training alters kinematic motor abundance in hopping
Source: PeerJ. 2018 Nov 23;6:e6010. doi: 10.7717/peerj.6010 (PMC6254240; doi:10.7717/peerj.6010)
Supplement: Supplemental Information 2 [file peerj-06-6010-s002.zip]

Archive with 4 entries (4 files):
- DataCode/PeerJAvePlots2.R
- DataCode/PeerJRawData.RData
- DataCode/PeerJRegressionAnalysis.R
- DataCode/PeerJStatsResults.RData
