# Supplementary material for: Not all brawn, but some brain. Strength gains after training alters kinematic motor abundance in hopping
Source: PeerJ. 2018 Nov 23;6:e6010. doi: 10.7717/peerj.6010 (PMC6254240; doi:10.7717/peerj.6010)
Supplement: Supplemental Information 2 [file peerj-06-6010-s002.zip › DataCode/PeerJAvePlots2.R]

library(tidyverse)
library(forcats)
library (gridExtra)
library (broom)

###########Description of data###################
# angle = segment kinematics, n = 30
# complete.data = dataframe of n = 30, to be used for regression analysis
# demographics = dataframe containing age, height, weight, running mileage, n = 30
# goodUCM.data = dataframe of n = 25, to be used for regression analysis
# GROUP = dataframe containing some sex details, n = 30
# hop_strength = dataframe containing hop spatio-temporal details of hop and strength analysis, n = 30
# UCM results = dataframe containing IMA, GEV, NGEV of hopping, n = 30

load ("PeerJRawData.RData")
# These are subjects with < 20 successful hop trials
subj_x = c(8,9,14,15,21)

##################### Figure 3 ########################
d.plot = angle %>%
  drop_na() %>%
  filter (!(SUBJ %in% subj_x)) %>%
  filter (Task == "HopSBw" & Time == "PRE") %>%
  gather (c(6:10), key = "Var", value = "Mag") %>%
  arrange(SUBJ, Time, Task, Var, Cycle) %>%
  group_by(Time, Task, Var, Cycle) %>%
  summarize (MEAN = mean (Mag),
             SD = sd (Mag)) %>%
  arrange(Task,  Time, Var, Cycle) %>%
  ungroup() %>%
  mutate (Var = as.factor(Var)) %>%
  mutate (Var = fct_recode(Var,
                           "Leg Length" = "Leg",
                           "Pelvic Angle" = "Pelvic",
                           "Thigh Angle" = "Thigh",
                           "Shank Angle" = "Shank",
                           "Foot Angle" = "Foot")) 

d.plot$Var_f = factor(d.plot$Var, levels=c('Leg Length','Pelvic Angle','Thigh Angle','Shank Angle', 'Foot Angle'))
levels(d.plot$Task) <- c("BW", "Load","Fix_BW", "Fix_Load" )
cols <- c("PRE" = "gray87", "POST" = "gray66")

f1 = ggplot(data= d.plot %>% filter (Var == "Leg Length"),
       aes(x=Cycle, y=MEAN)) +
  geom_line(aes (), colour = "black", size = 1.5)  +
  geom_ribbon(aes(ymin=MEAN-SD, ymax=MEAN+SD), colour = "grey", alpha = 0.3) +
  xlab ('Hop stance (0 to 100%)') +
  ylab( expression(paste("Length (m)"))) +
  facet_wrap(~Var_f, ncol = 2, scale = "free") + 
  theme_bw() +
  theme(panel.grid.minor = element_blank(),
        panel.grid.major = element_blank(),
        strip.text.x = element_text(size = 12),
        axis.title=element_text(size=14),
        axis.text=element_text(size=12),
        axis.line = element_line(colour = "black")) +
  ggtitle ("A")

f2 = ggplot(data= d.plot %>% filter (Var == "Pelvic Angle"),
            aes(x=Cycle, y=MEAN)) +
  geom_line(aes (), colour = "black", size = 1.5)  +
  geom_ribbon(aes(ymin=MEAN-SD, ymax=MEAN+SD), colour = "grey", alpha = 0.3) +
  xlab ('Hop stance (0 to 100%)') +
  ylab( expression(paste("Angle ", " (",degree,")"))) +
  facet_wrap(~Var_f, ncol = 2, scale = "free") + 
  theme_bw() +
  theme(panel.grid.minor = element_blank(),
        panel.grid.major = element_blank(),
        strip.text.x = element_text(size = 12),
        axis.title=element_text(size=14),
        axis.text=element_text(size=12),
        axis.line = element_line(colour = "black")) +
  ggtitle ("B")

f3 = ggplot(data= d.plot %>% filter (Var == "Thigh Angle"),
            aes(x=Cycle, y=MEAN)) +
  geom_line(aes (), colour = "black", size = 1.5)  +
  geom_ribbon(aes(ymin=MEAN-SD, ymax=MEAN+SD), colour = "grey", alpha = 0.3) +
  xlab ('Hop stance (0 to 100%)') +
  ylab( expression(paste("Angle ", " (",degree,")"))) +
  facet_wrap(~Var_f, ncol = 2, scale = "free") + 
  theme_bw() +
  theme(panel.grid.minor = element_blank(),
        panel.grid.major = element_blank(),
        strip.text.x = element_text(size = 12),
        axis.title=element_text(size=14),
        axis.text=element_text(size=12),
        axis.line = element_line(colour = "black")) +
  ggtitle ("C")

f4 = ggplot(data= d.plot %>% filter (Var == "Shank Angle"),
            aes(x=Cycle, y=MEAN)) +
  geom_line(aes (), colour = "black", size = 1.5)  +
  geom_ribbon(aes(ymin=MEAN-SD, ymax=MEAN+SD), colour = "grey", alpha = 0.3) +
  xlab ('Hop stance (0 to 100%)') +
  ylab( expression(paste("Angle ", " (",degree,")"))) +
  facet_wrap(~Var_f, ncol = 2, scale = "free") + 
  theme_bw() +
  theme(panel.grid.minor = element_blank(),
        panel.grid.major = element_blank(),
        strip.text.x = element_text(size = 12),
        axis.title=element_text(size=14),
        axis.text=element_text(size=12),
        axis.line = element_line(colour = "black")) +
  ggtitle ("D")

f5 = ggplot(data= d.plot %>% filter (Var == "Foot Angle"),
            aes(x=Cycle, y=MEAN)) +
  geom_line(aes (), colour = "black", size = 1.5)  +
  geom_ribbon(aes(ymin=MEAN-SD, ymax=MEAN+SD), colour = "grey", alpha = 0.3) +
  xlab ('Hop stance (0 to 100%)') +
  ylab( expression(paste("Angle ", " (",degree,")"))) +
  facet_wrap(~Var_f, ncol = 2, scale = "free") + 
  theme_bw() +
  theme(panel.grid.minor = element_blank(),
        panel.grid.major = element_blank(),
        strip.text.x = element_text(size = 12),
        axis.title=element_text(size=14),
        axis.text=element_text(size=12),
        axis.line = element_line(colour = "black")) +
  ggtitle ("E")

windows ()
grid.arrange(f1,f2,f3, f4, f5, ncol = 2, top =  grid::textGrob("",x=0,hjust=0))

##################### Figure 4 ########################

d.plot = UCMresults %>%
  inner_join(GROUP, by = 'SUBJ') %>%
  group_by(SUBJ,TASK,TIME) %>%
  filter(! (is.na(IMA))) %>%
  filter (!(SUBJ %in% subj_x)) %>%
  ungroup() %>%
  filter (LOAD  == "BW" & TIME == "PRE") %>%
  dplyr::select (SUBJ,SIDE,TIME,CYCLE,GEV,NGEV,IMA) %>%
  gather (c(GEV,NGEV, IMA), key = "VAR", value = "MAG") %>%
  group_by(TIME,CYCLE,VAR) %>%
  summarise (MEAN = mean (MAG),
             SD = sd (MAG)) %>%
  arrange(TIME,VAR, CYCLE) %>% 
  mutate (VAR = as.factor(VAR)) %>%
  mutate (VAR = fct_recode(VAR,
                           "Goal Equivalent Manifold" = "GEV",
                           "Non Goal Equvalent Manifold" = "NGEV",
                           "Index of Motor Abundance" = "IMA")) %>%
  ungroup()

d.plot$Var_f = factor(d.plot$VAR, levels=c('Index of Motor Abundance','Goal Equivalent Manifold','Non Goal Equvalent Manifold'))


f1 = ggplot(data= d.plot %>% filter (Var_f == 'Index of Motor Abundance'),
       aes(x=CYCLE, y=MEAN)) +
  geom_line(aes (), colour = "black", size = 1.5)  +
  geom_ribbon(aes(ymin=MEAN-SD, ymax=MEAN+SD), colour = "grey", alpha = 0.3) +
  ylab( expression (paste ("IMA"))) +
  xlab ('Hop stance (0 to 100%)') +
  theme_bw() +
  theme(panel.grid.minor = element_blank(),
        panel.grid.major = element_blank(),
        strip.text.x = element_text(size = 12),
        axis.title=element_text(size=14),
        axis.text=element_text(size=12),
        axis.line = element_line(colour = "black")) +
  geom_hline(yintercept=0) +
  ggtitle ("A")

f2 = ggplot(data= d.plot %>% filter (Var_f == 'Non Goal Equvalent Manifold'),
            aes(x=CYCLE, y=MEAN)) +
  geom_line(aes (), colour = "black", size = 1.5)  +
  geom_ribbon(aes(ymin=MEAN-SD, ymax=MEAN+SD), colour = "grey", alpha = 0.3) +
  ylab(expression(paste("NGEV per DOF", "  (",degree^{2},")", " "))) +
  xlab ('Hop stance (0 to 100%)') +
  theme_bw() +
  theme(panel.grid.minor = element_blank(),
        panel.grid.major = element_blank(),
        strip.text.x = element_text(size = 12),
        axis.title=element_text(size=14),
        axis.text=element_text(size=12),
        axis.line = element_line(colour = "black")) +
  geom_hline(yintercept=0) +
  ggtitle ("B")

f3 = ggplot(data= d.plot %>% filter (Var_f == 'Goal Equivalent Manifold'),
            aes(x=CYCLE, y=MEAN)) +
  geom_line(aes (), colour = "black", size = 1.5)  +
  geom_ribbon(aes(ymin=MEAN-SD, ymax=MEAN+SD), colour = "grey", alpha = 0.3) +
  ylab(expression(paste("GEV per DOF", "  (",degree^{2},")", " "))) +
  xlab ('Hop stance (0 to 100%)') +
  theme_bw() +
  theme(panel.grid.minor = element_blank(),
        panel.grid.major = element_blank(),
        strip.text.x = element_text(size = 12),
        axis.title=element_text(size=14),
        axis.text=element_text(size=12),
        axis.line = element_line(colour = "black")) +
  geom_hline(yintercept=0) +
  ggtitle ("C")

windows ()
grid.arrange(f1,f2,f3,ncol = 2, top =  grid::textGrob("",x=0,hjust=0))

################################ Demographics result ####################################
demographics %>%
  mutate (WT = as.numeric (as.character(WT)),
          HT = as.numeric(as.character(HT)),
          RunDist6wk = as.numeric (as.character(RunDistWkly6wks))) %>%
  gather (c(2:6,8), key = Var, value = MAG) %>%
  dplyr::select (-RunDistWkly6wks, -SUBJ) %>%
  group_by(Excl, Var) %>%
  summarize (MEAN = mean (MAG),
             SD = sd (MAG))  

################################ Hopping spatio-temporal change result ####################################
 hop_strength %>%
  gather (c(4:7), key = VAR, value = MAG) %>%
  group_by(TIME, VAR) %>%
  filter (VAR == "FREQ" | VAR == "ST") %>%
  summarize (MEAN = mean (MAG, na.rm = T),
             SD = sd (MAG, na.rm = T))

################################ Strength change result ####################################
hop_strength %>%
  gather (c(4:7), key = VAR, value = MAG) %>%
  group_by(TIME, VAR) %>%
  filter (VAR == "ank" | VAR == "kne") %>%
  summarize (MEAN = mean (MAG, na.rm = T),
             SD = sd (MAG, na.rm = T))

########################## Statistical inference on demographics for Table 1 ############################

var_mod = function (df){
  lm (MAG ~ Excl, data = df)
}

subj_dat = demographics %>%
  mutate (WT = as.numeric (as.character(WT)),
          HT = as.numeric(as.character(HT)),
          RunDist6wk = as.numeric (as.character(RunDistWkly6wks))) %>%
  gather (c(2:6,8), key = Var, value = MAG) %>%
  dplyr::select (-RunDistWkly6wks, -SUBJ) %>%
  group_by( Var) %>%
  nest () %>%
  mutate (model = data %>% map (var_mod)) %>%
  mutate (tidy = model %>% map(broom::tidy))

mod_tidy = unnest(subj_dat,tidy) %>%
  filter (term != "(Intercept)") %>%
  mutate (p.value = round (p.value,3))

########################## Statistical inference on strength Table1 ############################

var_mod = function (df){
  lm (Strn ~ Excl, data = df)
}

subj_dat = hop_strength %>%
  mutate (Excl = factor (ifelse (SUBJ %in% subj_x, "E", "I"))) %>%
  filter (TIME == "PRE") %>% 
  dplyr::select (-FREQ,-ST) %>%
  gather (c(4,5), key = Joint, value = Strn) %>%
  group_by(Joint) %>%
  nest () %>%
  mutate (model = data %>% map (var_mod)) %>%
  mutate (tidy = model %>% map(broom::tidy))

mod_tidy = unnest(subj_dat,tidy) %>%
  filter (term != "(Intercept)") %>%
  mutate (p.value = round (p.value,3))
