# Supplementary material for: Not all brawn, but some brain. Strength gains after training alters kinematic motor abundance in hopping
Source: PeerJ. 2018 Nov 23;6:e6010. doi: 10.7717/peerj.6010 (PMC6254240; doi:10.7717/peerj.6010)
Supplement: Supplemental Information 2 [file peerj-06-6010-s002.zip › DataCode/PeerJRegressionAnalysis.R]

library(tidyverse)
library(refund)
library(refund.shiny)
library(MASS)
library(splines)

# load ("PeerJRawData.Rdata") # load this if you want to re run the statistics,
load ("PeerJStatsResults.Rdata") # load this for the results

#save (ima_goodUCM.mod, ima_strn_complete.mod, file = "PeerJStatsResults.RData")# use this to save workspace

iter = 15000
burn = 1000

################### Functional regression outcome IMA, predictor number of strength for n = 25 #########################  
dat = goodUCM.data

outcome_matrix = as.matrix(dplyr::select(dat, c(9:109)))

df = dplyr::select(dat, id = SUBJ, side = SIDE, ank = ank, kne = kne,  freq = FREQ, cycle = Ncycle)

df$outcome = outcome_matrix  
length (unique (dat$SUBJ))

ima_goodUCM.mod =  gibbs_cs_fpca(outcome ~  ank+ kne + ank:kne + cycle + side + freq ,
                                 Kt = 15, 
                                 N.iter = iter,
                                 N.burn = burn,
                                 data = df)
#plot_shiny(ima_goodUCM.mod)  # nice visualization tool

################### You may choose to analyze the results on all 30 participants, even those with hops < 20 trials 
##################################################################################################################
##################################################################################################################

# dat = complete.data
# 
# outcome_matrix = as.matrix(dplyr::select(dat, c(9:109)))
# 
# df = dplyr::select(dat, id = SUBJ, side = SIDE, ank = ank, kne = kne,  freq = FREQ, cycle = Ncycle)
# 
# df$outcome = outcome_matrix  
# length (unique (dat$SUBJ))
# 
# ima_strn_complete.mod =  gibbs_cs_fpca(outcome ~  ank+ kne+ ank:kne + cycle + side + freq  ,
#                                  Kt = 15, 
#                                  N.iter = iter,
#                                  N.burn = burn,
#                                  data = df)
# 
# #plot_shiny(ima_strn_complete.mod) # nice visualization tool


################# Figure 5 plot  ######################

modfit_good = ima_goodUCM.mod

fig_title = "Figure 5."
beta.mean = as.data.frame ((modfit_good $beta.hat[c(2:3,7),])) 
beta.ub =   as.data.frame ((modfit_good $beta.UB [c(2:3,7),])) 
beta.lb =   as.data.frame ((modfit_good $beta.LB [c(2:3,7),]))


predictor = data.frame(EFFECT = c("Ankle strength (Nm/kg)", "Knee strength (Nm/kg)", "Interaction" ))
d.plot = cbind(predictor, beta.mean)
colnames(d.plot)[2:102] = c("0":"100")
d.plot=gather (d.plot,c(2:102), key = "CYCLE", value = "MEAN") 
d.plot$CYCLE = as.numeric(d.plot$CYCLE)
d.plot.mean = d.plot %>%
  arrange(EFFECT,CYCLE)


d.plot = cbind(predictor, beta.ub )
colnames(d.plot)[2:102] = c("0":"100")
d.plot=gather (d.plot,c(2:102), key = "CYCLE", value = "UB") 
d.plot$CYCLE = as.numeric(d.plot$CYCLE)
d.plot.ub = d.plot %>%
  arrange(EFFECT,CYCLE)


d.plot = cbind(predictor, beta.lb )
colnames(d.plot)[2:102] = c("0":"100")
d.plot=gather (d.plot,c(2:102), key = "CYCLE", value = "LB") 
d.plot$CYCLE = as.numeric(d.plot$CYCLE)
d.plot.lb = d.plot %>%
  arrange(EFFECT,CYCLE)


d.plot.mean.good = d.plot.mean%>%
  left_join(d.plot.lb,by = c("EFFECT","CYCLE"))%>%
  left_join(d.plot.ub,by = c("EFFECT","CYCLE"))%>%
  mutate (Cases = "n = 25")

modfit_complete = ima_strn_complete.mod

fig_title = "Figure 5."
beta.mean = as.data.frame ((modfit_complete $beta.hat[c(2:3,7),]))
beta.ub =   as.data.frame ((modfit_complete $beta.UB [c(2:3,7),]))
beta.lb =   as.data.frame ((modfit_complete $beta.LB [c(2:3,7),]))


predictor = data.frame(EFFECT = c("Ankle strength (Nm/kg)", "Knee strength (Nm/kg)", "Interaction" ))
d.plot = cbind(predictor, beta.mean)
colnames(d.plot)[2:102] = c("0":"100")
d.plot=gather (d.plot,c(2:102), key = "CYCLE", value = "MEAN")
d.plot$CYCLE = as.numeric(d.plot$CYCLE)
d.plot.mean = d.plot %>%
  arrange(EFFECT,CYCLE)


d.plot = cbind(predictor, beta.ub )
colnames(d.plot)[2:102] = c("0":"100")
d.plot=gather (d.plot,c(2:102), key = "CYCLE", value = "UB")
d.plot$CYCLE = as.numeric(d.plot$CYCLE)
d.plot.ub = d.plot %>%
  arrange(EFFECT,CYCLE)


d.plot = cbind(predictor, beta.lb )
colnames(d.plot)[2:102] = c("0":"100")
d.plot=gather (d.plot,c(2:102), key = "CYCLE", value = "LB")
d.plot$CYCLE = as.numeric(d.plot$CYCLE)
d.plot.lb = d.plot %>%
  arrange(EFFECT,CYCLE)


d.plot.mean.complete = d.plot.mean%>%
  left_join(d.plot.lb,by = c("EFFECT","CYCLE"))%>%
  left_join(d.plot.ub,by = c("EFFECT","CYCLE")) %>%
  mutate (Cases = "n = 30")


d.plot.mean = bind_rows(d.plot.mean.complete, d.plot.mean.good) %>%
  mutate (sig = ifelse (.$LB > 0 | .$UB < 0, "s", "ns"))
d.plot.mean$EFFECT = factor (d.plot.mean$EFFECT, levels = c("Ankle strength (Nm/kg)" ,
                                                            "Knee strength (Nm/kg)" ,
                                                            "Interaction"))


f1 = ggplot(data= d.plot.mean %>% filter (Cases == "n = 25" & EFFECT == "Ankle strength (Nm/kg)"),
       aes(x=CYCLE, y=MEAN)) +
  geom_line(aes (colour = Cases),  colour = "black", size = 1.5) +
  geom_ribbon(aes(ymin=LB, ymax=UB), fill = "gray37", alpha = 0.4) +
  facet_wrap( ~EFFECT, ncol = 3, scales = "fixed") +
  theme_bw() +
  labs (
    title = "A",
    x = "Hop stance (0 to 100%)",
    y = expression (paste (beta, " Index of Motor Abundance"))
  ) +
  theme(panel.grid.minor = element_blank(),
        panel.grid.major = element_blank(),
        strip.text.x = element_text(size = 12),
        axis.title=element_text(size=14),
        axis.text=element_text(size=12),
        axis.line = element_line(colour = "black")) +
  geom_hline(yintercept=0) 

f2 = ggplot(data= d.plot.mean %>% filter (Cases == "n = 25" & EFFECT == "Knee strength (Nm/kg)"),
            aes(x=CYCLE, y=MEAN)) +
  geom_line(aes (colour = Cases),  colour = "black", size = 1.5) +
  geom_ribbon(aes(ymin=LB, ymax=UB), fill = "gray37", alpha = 0.4) +
  facet_wrap( ~EFFECT, ncol = 3, scales = "fixed") +
  theme_bw() +
  labs (
    title = "B",
    x = "Hop stance (0 to 100%)",
    y = expression (paste (beta, " Index of Motor Abundance"))
  ) +
  theme(panel.grid.minor = element_blank(),
        panel.grid.major = element_blank(),
        strip.text.x = element_text(size = 12),
        axis.title=element_text(size=14),
        axis.text=element_text(size=12),
        axis.line = element_line(colour = "black")) +
  geom_hline(yintercept=0) 

f3 = ggplot(data= d.plot.mean %>% filter (Cases == "n = 25" & EFFECT == "Interaction"),
            aes(x=CYCLE, y=MEAN)) +
  geom_line(aes (colour = Cases),  colour = "black", size = 1.5) +
  geom_ribbon(aes(ymin=LB, ymax=UB), fill = "gray37", alpha = 0.4) +
  facet_wrap( ~EFFECT, ncol = 3, scales = "fixed") +
  theme_bw() +
  labs (
    title = "C",
    x = "Hop stance (0 to 100%)",
    y = expression (paste (beta, " Index of Motor Abundance"))
  ) +
  theme(panel.grid.minor = element_blank(),
        panel.grid.major = element_blank(),
        strip.text.x = element_text(size = 12),
        axis.title=element_text(size=14),
        axis.text=element_text(size=12),
        axis.line = element_line(colour = "black")) +
  geom_hline(yintercept=0) 

windows ()
grid.arrange(f1,f2,f3,ncol = 2, top =  grid::textGrob("",x=0,hjust=0))

sig = d.plot.mean[d.plot.mean$sig == "s" & d.plot.mean$Cases == "n = 25",]
sig[,3:5] = round (sig[,3:5],3)

#################################### Plot this to get both n = 25 & n = 30 results ##########################
# windows()
# ggplot(data= d.plot.mean,
#        aes(x=CYCLE, y=MEAN)) +
#   geom_line(aes (colour = Cases),  size = 1.5) +
#   scale_colour_manual (values = c("red", "blue")) + 
#   geom_ribbon(aes(ymin=LB, ymax=UB, fill = Cases), alpha = 0.2) +
#   scale_fill_manual (values = c("red", "blue")) + 
#   facet_wrap( ~EFFECT, ncol = 3, scales = "fixed") +
#   theme_bw() +
#   labs (
#     title = fig_title,
#     x = "Hop stance (0 to 100%)",
#     y = expression (paste (beta, " Index of Motor Abundance"))
#   ) +
#   theme(panel.grid.minor = element_blank(),
#         panel.grid.major = element_blank(),
#         strip.text.x = element_text(size = 12),
#         axis.title=element_text(size=14),
#         axis.text=element_text(size=12),
#         axis.line = element_line(colour = "black")) +
#   geom_hline(yintercept=0) 
